# Supplementary material for: Shifting communities after­­ typhoon damage on an upper mesophotic reef in Okinawa, Japan
Source: PeerJ. 2017 Aug 18;5:e3573. doi: 10.7717/peerj.3573 (PMC5564387; doi:10.7717/peerj.3573)
Supplement: Supplemental Information 1 [file peerj-05-3573-s001.csv]

	Acropora	Agaraciidae	Astreopora	Australomussa	Caulastrea	Ctenactis	Danafungia	Echynophyllia	Euphyllia	Dipsastraea	Favites	Galaxea	Goniastrea	Halomitra	Herpolitha	Lithophyllon	Lobophyllia	Merulina	Millepora	Montipora	Mycedium	Oxypora	Pachyseris	Pavona	Pectinia	Merulinidae	Plerogyra	Pleuractis	Porites	Sandalolitha	Seriatopora	Stylophora	Turbinaria	Unknown Fungidae	Unknown hard coral	Noncoral organisms	Tridacninae	Coralline algae/coral rubble	Unknown
S3_2012_T1_B	45	14	0	0	0	2	30	0	0	0	0	77	6	0	34	195	0	0	0	0	0	0	76	0	0	0	0	41	15	0	0	0	0	0	0	0	0	465	0
S3_2012_T2_B	57	0	0	0	5	25	16	0	9	0	3	141	0	0	7	177	2	0	0	10	0	0	57	0	0	0	2	12	20	0	0	5	0	0	0	0	0	452	0
S3_2012_T3_B	51	0	0	0	0	30	23	0	14	0	0	66	0	0	0	28	0	0	0	0	12	0	30	0	7	0	0	28	5	0	0	0	0	0	0	0	0	706	0
S3_2012_T4_B	74	0	0	0	0	4	45	0	0	0	0	36	0	27	0	34	0	7	33	10	0	0	23	6	0	0	0	3	29	0	0	0	0	0	0	0	0	669	0
S3_2012_T6_B	55	0	0	0	0	58	27	0	0	0	0	180	0	0	15	132	0	0	0	0	0	0	51	0	0	12	0	0	5	0	0	10	0	0	0	0	0	455	0
S3_2012_T10_B	97	0	0	0	0	0	24	0	0	0	0	158	0	0	0	123	0	24	0	0	7	0	270	0	0	0	0	4	0	0	0	0	0	0	0	0	0	293	0
S3_2012_T11_B	136	0	0	9	0	13	31	22	0	3	7	152	0	0	7	146	7	0	0	74	9	0	30	75	76	0	0	7	0	0	7	0	0	0	0	0	0	189	0
S3_2012_T13_B	397	0	0	13	0	23	3	0	0	0	0	35	0	0	0	214	0	0	0	0	0	12	82	15	0	0	0	0	0	0	0	0	0	0	0	0	0	206	0
S3_2012_T14_B	100	0	0	0	0	0	0	0	0	0	0	662	0	0	0	50	0	0	0	0	0	5	33	0	0	0	0	0	0	0	0	0	0	0	0	0	0	150	0
S3_2012_T15_B	36	0	0	0	0	4	55	0	0	0	12	186	0	0	7	136	4	0	0	108	0	12	218	0	8	0	0	0	5	0	0	0	0	0	0	0	0	209	0
S2_2012_T19_B	0	0	0	0	0	0	0	0	0	0	0	40	0	0	0	0	0	0	0	0	0	0	950	0	0	0	0	0	0	0	0	0	0	0	0	0	0	10	0
S2_2012_T20_B	0	0	0	0	0	0	0	0	0	0	0	0	0	0	0	50	0	0	0	0	0	0	950	0	0	0	0	0	0	0	0	0	0	0	0	0	0	0	0
S2_2012_T21_B	0	0	0	0	0	0	0	0	0	0	0	0	0	0	0	0	0	0	0	0	0	0	1000	0	0	0	0	0	0	0	0	0	0	0	0	0	0	0	0
S2_2012_T22_B	160	0	0	0	0	0	0	0	0	0	0	90	0	0	0	80	0	10	0	0	0	0	500	0	0	0	0	0	0	0	0	0	0	0	0	0	0	160	0
S2_2012_T23_B	0	0	0	0	0	0	0	0	0	0	0	130	0	0	0	140	0	0	0	0	0	0	700	0	0	0	0	0	0	0	0	0	0	0	0	0	0	30	0
S2_2012_T24_B	30	0	0	0	0	0	0	130	0	0	0	110	0	0	0	30	0	0	0	0	0	0	680	0	0	0	0	0	0	0	0	0	0	0	0	0	0	20	0
S2_2012_T25_B	20	0	0	0	0	40	0	120	0	0	0	0	0	0	0	190	0	0	0	0	0	0	570	0	0	0	0	0	0	0	0	0	0	0	0	0	0	60	0
S2_2012_T1_A	27	0	0	0	0	0	0	0	0	0	0	34	0	0	0	69	0	0	0	0	0	0	278	0	0	0	0	18	0	0	0	0	0	0	0	0	0	574	0
S2_2012_T2_A	0	0	0	0	0	0	0	0	0	0	0	0	0	0	0	0	0	0	0	0	0	0	807	0	0	0	0	0	0	0	0	0	0	0	0	0	0	193	0
S3_2012_T3_A	0	0	0	0	0	10	9	10	0	0	23	253	0	0	12	79	0	0	0	0	0	0	73	0	0	0	0	20	5	0	0	0	0	0	0	0	0	506	0
S3_2012_T4_A	54	0	0	0	0	29	12	10	0	0	0	236	0	0	6	214	0	0	0	0	0	0	35	0	0	0	0	8	0	0	0	0	0	0	0	0	0	383	13
S2_2012_T5_A	0	0	0	0	0	0	0	0	0	0	0	0	0	0	0	0	0	0	0	0	0	0	657	0	0	0	0	0	0	0	0	0	0	0	0	0	0	343	0
S2_2012_T6_A	0	0	0	0	0	0	0	0	0	0	0	0	0	0	0	0	0	0	0	0	0	0	794	0	0	0	0	0	0	0	0	0	0	0	0	0	0	206	0
S2_2012_T7_A	0	0	0	0	0	0	11	0	0	0	0	0	0	0	0	12	0	0	0	0	0	0	715	0	0	0	0	0	0	0	0	0	0	0	0	0	0	262	0
S2_2012_T8_A	7	0	0	0	0	10	0	35	0	0	0	85	0	0	0	6	0	0	0	0	0	0	435	0	0	0	0	8	0	0	0	0	0	0	0	0	0	414	0
S3_2012_T9_A	30	0	0	5	0	36	0	65	0	0	0	98	0	0	35	251	0	0	0	0	17	0	58	0	0	0	0	6	0	0	0	0	37	0	0	0	0	362	0
S3_2012_T10_A	9	0	0	14	0	15	15	0	0	0	0	0	0	0	0	96	20	0	0	0	0	0	0	257	0	0	0	10	0	0	0	0	0	0	0	0	0	559	5
S2_2012_T11_A	0	0	0	0	0	0	0	0	0	0	0	34	0	0	0	0	0	0	0	0	0	0	521	0	0	0	0	0	0	0	0	0	0	0	0	0	0	445	0
S2_2012_T12_A	0	0	0	0	0	0	0	0	0	0	0	11	0	0	0	0	0	0	0	0	0	0	495	0	0	0	0	0	0	0	0	0	0	0	0	0	0	494	0
S3_2012_T13_A	5	0	0	0	0	7	28	15	16	12	0	116	0	0	31	207	0	0	0	0	10	0	5	0	0	0	0	11	0	0	0	0	0	0	0	0	25	512	0
S3_2012_T14_A	42	0	0	0	0	32	6	71	0	0	0	56	0	0	6	145	0	0	0	0	0	0	26	0	0	0	0	15	0	0	0	0	0	0	0	0	0	601	0
S2_2012_T15_A	0	0	0	0	0	0	0	0	0	0	0	9	0	0	0	51	0	0	0	0	0	0	494	0	0	0	0	17	0	0	0	0	0	0	0	0	0	429	0
S3_2012_T16_A	0	0	0	0	0	38	30	0	0	0	0	32	0	0	4	358	0	0	0	0	0	0	0	35	0	0	0	20	0	4	0	0	0	0	0	0	0	479	0
S3_2012_T17_A	0	0	0	0	0	11	27	111	4	11	0	35	0	16	9	158	0	0	0	0	0	0	54	0	0	0	0	23	0	0	0	0	0	0	0	0	0	541	0
S2_2014_T1	72.3	0	0	0	0	19.9	24.1	0	0	0	0	0	0	0	0	52.4	0	0	0	0	0	0	555	0	0	0	0	5.2	0	0	0	0	0	13.6	0	0	0	257.5	0
S2_2014_T2	59.4	0	0	0	0	0	0	0	0	0	0	17.7	0	0	7.3	0	0	0	0	0	0	0	470.9	0	0	0	0	39.6	0	0	3.1	0	0	6.3	0	0	0	395.7	0
S2_2014_T3	17.7	0	0	0	0	0	0	0	0	0	0	0	0	0	0	0	0	0	0	0	0	0	817.5	0	0	0	0	0	0	0	0	0	0	0	0	0	0	164.8	0
S2_2014_T4	0	0	0	0	0	0	0	0	0	0	0	40.3	0	0	0	0	0	0	0	0	0	0	621.5	0	0	0	0	0	0	0	0	0	0	0	0	0	0	338.2	0
S2_2014_T5	0	0	0	0	0	0	0	0	0	0	0	23.8	0	0	0	0	0	0	0	0	0	0	577.9	0	0	0	0	0	0	0	0	0	0	10.3	0	0	0	388	0
S2_2014_T6	165.8	0	0	0	0	0	0	0	0	0	0	138.7	0	0	0	5.9	0	0	0	0	0	11.8	291.4	0	0	0	0	5.9	0	0	0	0	0	0	3.5	0	0	372.5	4.5
S2_2014_T7	311.1	3.6	0	0	0	0	90.9	6	0	0	0	132.8	0	0	6	50.2	0	0	0	3.6	13.2	9.6	73	0	0	0	0	21.6	2.4	0	0	0	0	9.6	1.2	0	0	265.2	0
S3_2014_T1	173.4	0	0	0	0	5.3	30.9	0	0	0	0	59.6	0	13.8	35.1	94.7	0	30.9	0	35.1	20.2	0	33	0	12.8	0	0	25.5	1.1	0	0	0	0	10.6	29.8	0	0	374.5	13.7
S3_2014_T2	68.4	0	0	0	0	0	20	22.1	0	0	0	70.5	0	0	28.4	192.4	0	0	0	6.3	0	24.2	0	0	0	33.6	0	12.6	0	0	0	0	0	3.2	12.6	0	0	494.2	11.5
S3_2014_T3	5.2	0	0	0	0	31.3	39.5	0	1	0	0	210.2	0	0	7.3	66.6	0	0	0	0	0	0	0	0	0	0	0	71.8	16.7	0	0	0	0	0	1	78.1	0	459.9	11.4
S3_2014_T4	204.2	0	19.8	0	0	7.6	12.2	0	0	0	0	47.2	0	0	0	27.4	0	0	0	0	39.6	0	36.6	0	0	0	0	22.9	0	0	0	0	0	6.4	3	65.4	0	490.9	16.8
S3_2014_T5	157	0	0	0	5.2	0	44.7	0	0	0	0	94.6	0	0	9.4	113.3	0	0	0	0	0	0	39.5	0	0	125.8	0	36.4	0	0	10.4	5.2	0	8.3	12.5	14.4	0	312.9	10.4
S3_2014_T6	85.5	0	0	3.2	0	11.8	15	0	0	0	0	193.6	0	0	0	97.4	0	0	0	0	0	17.1	52.4	8.6	4.3	20.3	0	24.6	9.6	0	0	4.3	0	0	19.3	12.7	0	418.2	2.1
S3_2014_T7	34.2	0	7.3	0	0	49.8	57.1	0	0	0	0	172.2	0	0	13.5	55	0	0	0	7.3	0	0	65.4	0	13.5	0	0	24.9	8.3	0	0	0	0	43.6	23.9	5	0	414.9	4.1
S2_2015_T1	252.5	0	0	0	0	3.3	27.4	0	0	0	0	126.2	0	1.1	4.4	16.5	0	0	0	0	7.7	0	130.6	0	2.2	0	0	3.3	0	0	0	0	0	8.8	18.7	18.6	0	368.8	9.9
S2_2015_T2	60.8	0	0	28.7	0	4.6	33.3	8	0	0	0	252.3	0	0	0	0	0	0	0	21.8	49.3	0	135.3	0	21.8	0	0	11.5	0	0	0	2.3	0	0	81.4	0	0	264.9	24
S2_2015_T3	447.1	20.1	0	0	0	0	44.6	0	3.3	0	0	80.2	0	0	0	13.4	0	0	0	12.3	0	2.2	105.9	0	0	0	0	24.5	0	0	16.7	4.5	0	2.2	0	5.7	0	206.2	11.1
S2_2015_T4	63.3	0	0	0	0	18.9	8.9	0	0	0	0	6.7	0	0	0	0	0	0	0	0	0	0	759.2	0	0	0	0	0	0	0	0	0	0	0	0	0	0	143	0
S2_2015_T5	0	0	0	0	0	0	0	0	0	0	0	22.3	0	0	0	0	0	0	0	5.3	0	0	730.4	0	0	0	0	0	0	0	0	0	0	0	0	0	0	241	1
S2_2015_T6	322.4	0	27.6	0	0	0	22.1	0	0	0	0	70.6	0	0	0	22	0	0	0	45.3	38.6	0	255	25.4	7.7	0	0	0	5.5	0	0	0	0	0	0	0	0	155.6	2.2
S2_2015_T7	49.2	0	0	0	0	0	24.6	0	0	0	0	135.5	0	0	0	33.6	0	2.2	0	68.3	0	0	245.3	0	0	0	0	28	0	0	0	0	0	5.6	5.6	0	0	398.7	3.4
S3_2015_T1	206.2	0	4.3	0	0	88.1	18.3	0	0	4.3	0	75.2	0	0	0	145	0	0	0	36.6	0	0	39.7	0	0	0	0	22.6	0	0	0	0	0	16.1	3.2	6.3	0	321.2	12.9
S3_2015_T2	112	0	5.3	0	0	27.5	15.8	0	0	0	0	45.4	0	0	0	202.8	0	9.5	0	0	0	0	3.2	0	0	0	0	47.5	0	0	0	0	0	32.7	27.5	32.5	0	427.7	10.6
S3_2015_T3	305.3	0	0	0	12.6	12.6	42.1	0	0	0	0	26.4	0	0	25.3	96.9	0	0	0	42.1	17.9	0	23.2	0	0	0	0	13.7	0	0	0	0	0	7.4	21.1	32.3	0	317.9	3.2
S3_2015_T4	345.4	0	0	0	0	0	2.1	0	2.1	0	0	72.8	0	0	0	85.5	0	7.4	0	52.9	0	0	77	0	7.4	0	0	34.8	20.1	0	0	0	0	4.2	2.1	0	0	274.6	11.6
S3_2015_T5	41	0	5.3	0	0	6.3	0	0	0	0	0	144.1	0	0	0	60	0	33.6	0	40	15.8	0	62	0	16.8	0	0	6.3	0	0	0	0	0	0	7.4	67.2	0	494.2	0
S3_2015_T6	5.4	0	0	0	10.8	42.3	23.8	0	0	0	0	75.9	0	0	23.8	137.6	0	9.8	0	0	10.8	0	10.8	153.8	10.8	0	0	88.9	0	0	0	8.7	0	18.4	5.4	3.3	0	346.7	13
S3_2015_T7	162.2	0	0	0	0	13.1	9.8	17.4	0	0	0	76.2	0	0	10.9	80.5	0	19.6	0	106.6	16.3	0	55.5	0	9.8	0	0	21.8	0	0	0	0	0	14.1	22.9	11.8	0	340.6	10.9
